# Supplementary material for: Genetic tools discriminate strains of Leishmania infantum isolated from humans and dogs in Sicily, Italy
Source: PLoS Negl Trop Dis. 2020 Jul 24;14(7):e0008465. doi: 10.1371/journal.pntd.0008465 (PMC7406075; doi:10.1371/journal.pntd.0008465)
Supplement: S1 Table — VL, Visceral leishmaniasis; CL, Cutaneous Leishmaniasis; CanL, Canine Leishmaniasis; Pop, population. (XLSX) [file pntd.0008465.s001.xlsx]

## Sheet: Foglio1
Sample	Host	Province	Disease	Lesion localization	MON	Host age	Year of isolation	Pop	Li4156		Li4667		Li717		Li7133		Li2235		Li2341		Li2134		Li4524		Lm2TG		Lm4TA		Li7152
Reference strains
1	HUMAN	Tunisia	VL		MON-1		1980	B	84	84	74	74	94	94	104	104	100	100	82	84	90	90	100	100	122	122	80	80	108	108
2	HUMAN	Agrigento	CL		MON-24		2008	A	82	82	68	68	88	92	104	106	94	94	80	80	80	80	82	96	120	144	72	72	108	108
3	HUMAN	Spagna			MON-29		1981	A	90	88	72	72	94	94	104	104	128	126	90	98	96	96	106	114	140	140	78	78	106	106
4	DOG	Messina	CANL		MON-201		2008	B	84	86	70	74	92	96	106	112	96	102	88	88	92	92	100	100	136	148	72	76	108	108
5	HUMAN	Palermo	CL		MON-1		2008	B	84	84	76	76	94	94	104	104	94	102	88	88	92	92	98	100	142	142	76	76	108	108
6	HUMAN	Palermo	CL		MON-1		2008	B	86	86	76	76	94	94	104	104	100	100	88	88	92	92	100	100	142	142	78	78	108	108
Human samples
7	HUMAN	Agrigento	VL/ HIV+	Visceral		2	2013	A	84	86	70	76	92	96	106	112	92	92	88	92	80	80	100	100	120	120	72	72	108	108
8	HUMAN	Palermo	CL	Right forearm		58	2013	A	80	88	72	74	96	96	110	110	80	98	90	90	76	76	84	96	108	116	74	74	106	110
9	HUMAN	Agrigento	CL	Left forearm		18	2013	A	86	86	68	72	94	94	108	108	82	92	92	92	76	76	84	98	108	116	72	74	106	106
10	HUMAN	Palermo	CL	Left forehead		54	2015	A	80	88	74	76	96	96	110	112	80	98	90	90	78	78	84	96	108	116	74	74	106	110
11	HUMAN	Palermo	CL	Left forehead		54	2015	A	80	88	72	74	96	96	110	112	80	98	90	90	76	76	84	96	108	116	74	74	106	110
12	HUMAN	Agrigento	CL	Right arm		57	2013	A	84	90	72	72	94	94	112	112	82	82	92	92	76	76	84	98	108	108	74	80	106	106
13	HUMAN	Agrigento	CL	Right cheek		6	2013	A	84	90	72	74	94	94	108	112	82	92	80	80	74	76	84	98	108	116	72	74	106	106
14	HUMAN	Agrigento	CL	Left zygomatic region		6	2013	A	84	86	72	72	94	94	108	108	82	92	80	80	74	76	84	98	108	116	72	74	106	106
15	HUMAN	Agrigento	CL	Left arm		55	2013	A	86	86	74	74	94	96	108	108	94	102	84	84	76	90	84	100	108	140	74	78	108	108
16	HUMAN	Palermo	CL	Right hand		50	2013	A	80	88	72	72	96	98	110	110	82	98	90	92	72	76	84	96	108	116	74	74	106	110
17	HUMAN	Palermo	CL	Left leg		79	2013	A	84	90	68	74	96	96	112	112	84	94	92	92	74	76	84	98	108	116	74	80	106	108
18	HUMAN	Agrigento	CL	Left submandibular region		11	2013	A	84	90	68	76	94	96	112	112	84	94	92	92	74	76	84	98	116	116	72	80	106	106
19	HUMAN	Agrigento	CL	Left arm		12	2015	A	86	90	68	74	96	96	112	116	94	94	92	92	76	76	84	84	116	116	72	72	108	108
20	HUMAN	Agrigento	CL	Left arm		21	2013	A	86	90	68	68	96	96	112	116	92	92	92	92	76	76	84	84	116	116	72	80	104	106
21	HUMAN	Agrigento	CL	Left arm		21	2013	A	84	86	68	68	94	94	112	116	84	84	92	92	76	76	84	84	108	108	74	76	108	108
22	HUMAN	Agrigento	CL	Left zygomatic region		7	2013	A	84	90	72	72	96	96	108	108	92	94	92	92	76	76	84	100	116	116	72	72	106	106
23	HUMAN	Caltanissetta	CL	Right arm		50	2013	A	83	90	68	74	96	96	108	108	92	94	92	92	76	76	84	100	116	116	72	78	105	108
24	HUMAN	Caltanissetta	CL	Right arm		50	2013	A	80	88	72	72	96	96	110	110	80	98	90	90	76	76	84	96	108	116	68	72	106	110
25	HUMAN	Palermo	CL	Right temporal region		84	2014	A	86	90	74	74	94	94	108	112	90	90	92	92	76	76	84	84	108	108	72	74	100	102
26	HUMAN	Caltanissetta	CL	Right elbow		52	2013	A	80	88	72	72	96	96	110	110	80	98	90	90	76	76	84	96	108	116	74	74	106	110
27	HUMAN	Palermo	CL	Right cheek		67	2014	A	80	88	70	74	96	96	110	110	80	96	90	90	76	76	84	96	108	116	74	74	104	108
28	HUMAN	Palermo	CL	Right wrist		17	2014	A	84	90	68	68	94	94	112	112	82	94	92	92	74	76	84	98	108	116	72	74	108	108
29	HUMAN	Agrigento	CL	Right leg		5	2013	A	84	90	70	74	96	96	112	112	82	92	92	92	74	76	84	84	108	116	72	74	104	106
30	HUMAN	Agrigento	CL	Right Eyebrow		11	2015	A	88	88	70	74	96	96	108	108	80	98	90	90	74	76	84	96	108	116	69	74	106	110
31	HUMAN	Palermo	CL	Right leg		58	2014	A	86	86	74	74	96	98	106	112	100	100	84	88	90	90	84	100	140	140	76	78	106	106
32	HUMAN	Agrigento	CL	Left leg		44	2014	A	86	86	68	68	94	94	112	116	84	94	92	92	76	76	84	98	108	116	74	76	108	108
33	HUMAN	Agrigento	CL	Right leg		51	2013	A	84	84	72	72	92	92	112	112	84	94	92	92	74	76	98	98	108	116	70	72	108	108
34	HUMAN	Palermo	CL	Right zygomatic region		71	2014	A	80	88	70	70	96	96	110	110	80	98	90	90	76	76	84	96	108	116	74	74	106	110
Dog samples
35	DOG	Palermo	CanL				2013	B	86	86	74	74	96	96	104	104	94	102	84	86	90	90	98	98	142	142	74	74	108	108
36	DOG	Palermo	CanL				2013	B	86	86	74	74	96	96	104	104	84	94	86	86	90	90	96	96	144	144	72	72	100	108
37	DOG	Palermo	CanL				2013	B	84	84	74	74	96	96	104	104	88	88	86	86	72	92	96	96	142	142	74	74	108	108
38	DOG	Palermo	CanL				2013	B	86	86	74	74	94	94	104	104	102	102	86	86	92	92	96	98	144	144	74	74	108	108
39	DOG	Palermo	CanL				2013	B	86	86	74	74	86	86	74	74	98	98	86	86	70	92	98	98	140	140	76	76	108	108
40	DOG	Palermo	CanL				2013	B	86	86	74	74	94	94	104	104	98	98	86	86	92	92	98	98	140	142	76	76	108	108
41	DOG	Palermo	CanL				2014	B	86	86	74	74	96	96	104	104	94	100	86	86	72	92	98	98	142	142	74	74	108	108
42	DOG	Palermo	CanL				2014	B	86	86	74	74	94	94	104	104	94	94	86	86	92	92	96	98	144	144	74	74	108	108
43	DOG	Palermo	CanL				2014	B	86	86	74	74	94	94	104	104	96	102	84	84	90	90	98	98	142	142	72	72	108	108
44	DOG	Palermo	CanL				2013	B	84	84	74	74	96	96	104	104	100	100	86	86	92	92	98	98	142	142	74	74	108	108
45	DOG	Palermo	CanL				2013	B	86	86	76	76	94	94	106	106	102	102	86	88	92	92	100	100	122	124	80	82	108	110
46	DOG	Palermo	CanL				2013	B	86	86	74	74	94	94	104	104	102	102	84	84	92	92	98	98	122	122	80	80	108	108
47	DOG	Palermo	CanL				2014	B	86	86	74	74	96	96	104	104	100	100	86	86	92	92	98	98	142	142	70	70	108	108
48	DOG	Palermo	CanL				2014	B	84	84	74	74	92	92	100	100	92	100	86	86	92	92	88	98	144	144	80	80	108	108
49	DOG	Palermo	CanL				2013	B	84	84	74	74	96	96	104	104	100	100	86	86	92	92	98	98	114	114	74	74	108	108
50	DOG	Palermo	CanL				2013	B	86	86	74	74	96	96	104	104	92	92	86	86	94	94	98	98	144	144	74	74	108	108
51	DOG	Palermo	CanL				2013	B	86	86	74	74	96	96	104	104	92	100	84	84	90	90	98	98	144	144	74	74	108	108
52	DOG	Palermo	CanL				2013	B	86	86	74	74	94	94	101	104	92	102	84	84	90	90	98	98	140	142	76	76	108	108
53	DOG	Palermo	CanL				2013	B	84	84	74	74	94	94	104	104	0	0	86	86	90	90	98	98	122	122	80	80	108	108
54	DOG	Palermo	CanL				2013	B	86	86	74	74	94	94	104	104	94	100	86	86	90	90	98	98	142	142	76	76	108	108
55	DOG	Palermo	CanL				2013	B	84	84	74	74	94	94	104	104	100	100	86	86	90	90	98	98	134	134	74	74	108	108
56	DOG	Messina	CanL				2015	B	84	84	74	74	94	94	104	104	100	100	86	86	92	92	98	98	144	144	74	74	108	108
57	DOG	Messina	CanL				2015	B	86	86	74	74	92	92	104	104	102	102	84	86	92	92	98	98	144	144	74	74	108	108
58	DOG	Messina	CanL				2015	B	84	84	74	74	92	92	104	104	102	102	84	86	92	92	98	98	144	144	74	74	108	108
59	DOG	Catania	CanL				2015	B	84	84	74	74	94	94	104	104	94	94	86	86	92	92	98	98	134	134	70	70	108	108
60	DOG	Catania	CanL				2015	B	86	86	74	74	94	94	104	104	94	96	86	86	90	90	98	98	144	144	74	74	108	108
61	DOG	Catania	CanL				2014	B	84	84	74	74	94	94	104	104	96	96	84	84	90	90	98	98	136	136	70	70	108	108
62	DOG	Messina	CanL				2014	B	84	84	74	74	96	96	104	104	94	94	86	86	92	92	96	96	134	134	70	70	108	108
63	DOG	Catania	CanL				2014	B	86	86	74	74	94	94	104	104	96	102	86	86	92	92	98	98	136	136	72	74	108	108
64	DOG	Catania	CanL				2013	B	86	86	74	74	94	94	104	104	94	94	86	86	90	90	96	96	144	144	82	82	108	108
65	DOG	Catania	CanL				2015	B	84	84	74	74	94	94	104	104	94	94	86	86	92	92	98	98	144	144	76	76	108	108
66	DOG	Catania	CanL				2013	B	84	84	74	74	94	94	104	104	96	96	86	86	90	90	98	98	144	146	74	74	108	108
67	DOG	Catania	CanL				2013	B	84	84	74	74	90	90	100	100	84	92	86	86	92	92	96	96	144	144	80	80	108	108
68	DOG	Catania	CanL				2013	B	84	84	74	74	94	94	104	104	92	92	86	86	92	92	96	96	144	144	80	80	108	108
69	DOG	Catania	CanL				2014	B	84	84	74	74	94	94	104	104	92	92	86	86	92	92	96	96	144	144	80	80	108	108
70	DOG	Catania	CanL				2014	B	84	84	74	74	94	94	104	104	92	92	86	86	92	92	96	96	146	146	80	80	108	108
71	DOG	Catania	CanL				2014	B	84	84	74	74	94	94	104	104	94	94	86	86	92	92	98	98	142	142	74	74	108	108
72	DOG	Catania	CanL				2014	B	84	84	74	74	94	94	104	104	100	100	86	86	92	92	98	98	122	122	82	82	108	108
73	DOG	Catania	CanL				2014	B	88	88	74	74	92	92	104	104	82	92	86	90	80	92	96	96	146	146	74	74	108	108
74	DOG	Trapani	CanL				2014	B	86	86	74	74	94	94	104	104	98	98	86	86	92	92	98	98	122	122	80	80	108	108
75	DOG	Agrigento	CanL				2014	B	84	84	74	74	94	94	104	104	102	102	86	86	90	90	98	98	140	142	76	76	108	108
76	DOG	Trapani	CanL				2015	B	84	84	74	74	94	94	104	104	100	100	86	86	92	92	98	98	122	122	80	80	108	108
77	DOG	Trapani	CanL				2013	B	84	84	74	74	96	96	104	104	100	100	86	86	92	92	98	98	142	142	76	76	108	108
78	DOG	Trapani	CanL				2013	B	84	84	74	74	94	94	104	104	102	102	86	86	92	92	98	98	122	142	74	74	108	108
79	DOG	Trapani	CanL				2012	B	86	86	74	74	94	94	104	104	102	102	86	86	92	92	98	98	122	122	78	78	108	108
80	DOG	Trapani	CanL				2014	B	84	84	74	74	94	94	104	104	100	100	86	86	92	92	98	98	122	122	80	80	108	108
81	DOG	Trapani	CanL				2014	B	82	82	74	74	94	94	104	104	100	100	86	86	92	92	98	98	122	134	74	74	108	108
82	DOG	Trapani	CanL				2014	B	84	84	74	74	94	94	104	104	100	100	86	86	92	92	98	98	122	122	80	80	108	108
83	DOG	Nord Italia	CanL				2013	B	84	84	74	74	92	92	100	100	92	92	86	86	92	92	96	96	144	144	74	74	108	108
84	DOG	Nord Italia	CanL				2013	B	84	84	74	74	94	94	104	104	92	92	86	86	92	92	96	96	146	146	74	74	108	108
